# Supplementary material for: Sodium Iodate-Induced Degeneration Results in Local Complement Changes and Inflammatory Processes in Murine Retina
Source: Int J Mol Sci. 2021 Aug 26;22(17):9218. doi: 10.3390/ijms22179218 (PMC8431125; doi:10.3390/ijms22179218)
Supplement: Supplementary file 1 [file ijms-22-09218-s001.zip]

Archive with 1 entries (1 files):
- ijms-1354987-supplementary.pdf
